# Supplementary material for: Research on the mechanism of plant root protection for soil slope stability
Source: PLoS One. 2023 Nov 27;18(11):e0293661. doi: 10.1371/journal.pone.0293661 (PMC10681217; doi:10.1371/journal.pone.0293661)
Supplement: S1 Data — (XLSX) [file pone.0293661.s001.xlsx]

## Sheet: raw date
	Plant root data
	Plant species	Root lengths of different diameters（cm）
		0<.L.<=0.5mm	0.5<.L.<=1.0mm	1.0<.L.<=1.5mm	1.5<.L.<=2.0mm	2.0<.L.<=2.5mm	2.5<.L.<=3.0mm
	Cynodon dactylon	412.37	42.66	11.32	0.59	0.19	0.01
	Cynodon dactylon	405.28	31.85	9.96	0.51	0.17	0.02
	Cynodon dactylon	392.49	34.36	10.55	0.47	0.16	0.03
	Lolium perenne	2522.21	11.86	0.01	0	0	0
	Lolium perenne	2691.1	9.34	0.02	0	0	0
	Lolium perenne	2608.11	9.28	0	0	0	0
	Medicago	254.63	5.46	0.07	0	0	3.28
	Medicago	267.71	3.44	0.05	0	0	2.91
	Medicago	249.89	4.11	0.05	0	0	3.12
								Soil swelling data
								Plant species	Swelling values at different times(cm)
									0.5h	1h	2h	3h	5h
								Medicago	0.07	0.09	0.12	0.13	0.14
								Medicago	0.08	0.1	0.12	0.14	0.16
								Medicago	0.07	0.08	0.09	0.11	0.12
								Cynodon dactylon	0.09	0.12	0.18	0.14	0.21
								Cynodon dactylon	0.1	0.15	0.16	0.18	0.19
								Cynodon dactylon	0.08	0.16	0.17	0.19	0.2
								Lolium perenne	0.1	0.12	0.14	0.17	0.19
								Lolium perenne	0.08	0.11	0.14	0.16	0.18
								Lolium perenne	0.09	0.1	0.13	0.15	0.17
								control treatment	0.11	0.15	0.19	0.22	0.23
								control treatment	0.15	0.17	0.22	0.23	0.24
								control treatment	0.14	0.18	0.2	0.21	0.22
																	Suction power value	Volumetric water content (cm3/cm3)
																	PF（bar）	Medicago	control treatment	Cynodon dactylon	Lolium perenne
																	0.01	0.407755	0.331507	0.378816	0.404952
																	0.05	0.336567	0.278592	0.293668	0.337092
																	0.1	0.307742	0.237335	0.256588	0.305137
																	0.3	0.270397	0.183635	0.217104	0.263422
																	0.5	0.250675	0.163904	0.200166	0.243204
																	0.7	0.239588	0.149778	0.190781	0.231932
																	1	0.227568	0.140025	0.180939	0.219267
																	3	0.202244	0.122423	0.161254	0.192773
																	5	0.186956	0.112894	0.149238	0.176506
																	7	0.176336	0.106952	0.140883	0.165118
																	10	0.167	0.101683	0.133558	0.155474
																							Suction power value	Soil linear shrinkage(%)
																							PF（bar）	Medicago	Cynodon dactylon	Lolium perenne	Control treatment
																							0.01	8.4	18.8	7.6	24.8
																							0.05	12	22	14.72	24
																							0.1	18.56	26.24	18.88	26.96
																							0.3	20.8	27.2	23.44	29.6
																							0.5	24.4	28	26.4	31.2
																							0.7	28.96	30	26	32.8
																							1	29.2	32	28	33.2
																							3	32	36.8	32	34
																							5	33.6	37.76	35.2	36.96
																							7	36	38.56	36	38
																							10	38.96	41.6	38.88	39.2
